# Supplementary material for: Thermo-responsive cascade antimicrobial platform for precise biofilm removal and enhanced wound healing
Source: Burns Trauma. 2024 Sep 25;12:tkae038. doi: 10.1093/burnst/tkae038 (PMC11422504; doi:10.1093/burnst/tkae038)
Supplement: Supplementary_material_tkae038 [file supplementary_material_tkae038.zip]

Archive with 15 entries (15 files):
- Figure S1.docx
- Figure S10.docx
- Figure S11.docx
- Figure S12.docx
- Figure S2.docx
- Figure S3.docx
- Figure S4.docx
- Figure S5.docx
- Figure S6.docx
- Figure S7.docx
- Figure S8.docx
- Figure S9.docx
- Supporting_information_tkae038(1).docx
- Table S1 Supporting_information_tkae038.docx
- Table S2 Supporting_information_tkae038.docx
